# Supplementary material for: Identification and characterization of early photoreceptor cis-regulatory elements and their relation to Onecut1
Source: Neural Dev. 2018 Nov 22;13:26. doi: 10.1186/s13064-018-0121-x (PMC6251108; doi:10.1186/s13064-018-0121-x)
Supplement: Supplementary file 1 — Table S1. Table of cis-regulatory elements used in this study. The predominant expression by photoreceptor type of the associated gene is shown in the first column. The associated gene name is shown in the second column. The element name is shown in the third column and the genomic coordinates are shown in the 4th column. (XLSX 32 kb) [file 13064_2018_121_MOESM1_ESM.xlsx]

## Sheet: Sheet1
	Photoreceptor Gene expression	Associated Gene	Element Name	Genomic Coordinates
	Rod/Cones	Crx	CrxEnh1	mm10 chr7:15,864,240-15,864,474
		Crx	CrxEnh2	mm10 chr7:15,905,717-15,906,373
		Rbp3	Rbp3Enh1	mm10 chr14:33,953,765-33,954,018
		Rbp3	Rbp3Enh2	mm10 chr14:33,952,405-33,952,728
	Rods	Nrl	Nrl	mm10 chr14:55,524,101-55,527,310
		Nr2e3	Nr2e3Enh1	mm10 chr9:59,952,837-59,953,170
		Nr2e3	Nr2e3Enh2	galGal5 chr10:1,320,757-1,321,514
		Nr2e3	Nr2e3Enh3	galGal5 chr10:1,322,310-1,322,991
		Rho	Rhodopsin	bosTau8 chr22:56,872,842-56,874,540
	Cones	Thrb	ThrbCRM1	galGal5 chr2:37,432,739-37,432,778
		Thrb	ThrbCRM2	galGal5 chr2:37,438,045-37,438,311
		Gngt2	Gngt2Enh1	mm10 chr11:95,843,645-95,843,912
		Gnb3	Gnb3Enh1	mm10 chr6:124,840,498-124,840,695
