# Supplementary material for: Identification and characterization of early photoreceptor cis-regulatory elements and their relation to Onecut1
Source: Neural Dev. 2018 Nov 22;13:26. doi: 10.1186/s13064-018-0121-x (PMC6251108; doi:10.1186/s13064-018-0121-x)
Supplement: Supplementary file 2 — Table S2. Table of primers used in this study. The purpose, primer name, and primer sequence in 5' to 3' orientation are listed. (XLSX 41 kb) [file 13064_2018_121_MOESM2_ESM.xlsx]

## Sheet: Sheet1
	Purpose	Primer name	Primer sequence 5' to 3'
	cNr2e3 in situ	cNr2e3F1	CTTTTGGGATACCCTGCGC
		cNr2e3R2	TTGGTTGGGGACAGTGGC
		cNr2e3T7Rev	TAATACGACTCACTATAGGGTTGGTTGGGGACAGTGGC
	Full-Length L-Maf	L-Maf Full-Length Forward	ATGGCCTCGGAGTTGGCC
		L-Maf Full-Length Reverse	TCACATGAAGAAGTCAGCGG
	L-Maf EnR fusion	KcLMafEnR1	AGGAATTCACCATGGCCTCGGAGTTGGCC
		KcLMafEnR3	GCCGCTGACTTCTTCATGGAATTTCGCGATGCCCTGG
		KcLMafEnR2	CCAGGGCATCGCGAAATTCCATGAAGAAGTCAGCGGC
		KcLMafEnR4	CTGAATTCCTAGTTCAGGTCCTCCTCGG
